# Supplementary material for: Structural characterisation of the fungal Pmt4 homodimer
Source: Nat Commun. 2025 Dec 14;16:11134. doi: 10.1038/s41467-025-67412-1 (PMC12705809; doi:10.1038/s41467-025-67412-1)
Supplement: Supplementary file 4 — Source Data [file 41467_2025_67412_MOESM4_ESM.xlsx]

## Sheet: Figure 5B
WT
		OD600nm relative to t=0
t in hours		WT 1	WT 2	WT 3		Average	Standard deviation
0		1	1	1		1	0
1		1.2268	1.15833	1.16022		1.18179	0.0389981
2		1.93814	1.20833	1.35359		1.50002	0.386313
3		1.72165	1.35833	1.53591		1.53863	0.181673
4		1.8866	1.61667	1.79558		1.76628	0.13733
5		2.28866	1.89167	1.98343		2.05458	0.207843
6		2.71134	2.25833	2.66298		2.54422	0.248762
7		3.25773	2.65833	3.29282		3.06963	0.356623
8		4.19588	3.39167	3.60221		3.72992	0.417037
EV
		OD600nm relative to t=0
t in hours		EV 1	EV 2	EV 3		Average	Standard deviation
0		1	1	1		1	0
1		1.29268	1.27273	1.02724		1.19755	0.147831
2		1.47561	1.49495	1.28405		1.4182	0.116584
3		1.71951	1.84848	1.41634		1.66145	0.221846
4		2.18293	2.31818	1.67315		2.05809	0.340154
5		2.5122	2.59091	1.92607		2.34306	0.363261
6		3.14634	3.11616	2.27237		2.84496	0.496103
7		3.64634	3.61616	2.65759		3.3067	0.562348
8		4.31098	4.22222	3.03891		3.85737	0.710194
RRR
		OD600nm relative to t=0
t in hours		RRR 1	RRR 2	RRR 3		Average	Standard deviation
0		1	1	1		1	0
1		1.27027	1.13305	1.06738		1.1569	0.103529
2		1.34595	1.25322	1.17021		1.25646	0.0879114
3		1.4973	1.34335	1.28014		1.3736	0.111693
4		1.64324	1.43777	1.38298		1.488	0.13721
5		1.76757	1.53648	1.46809		1.59071	0.156934
6		1.93514	1.66524	1.46809		1.68949	0.234467
7		1.94595	1.80258	1.76241		1.83698	0.0964825
8		2.11351	1.93991	1.85816		1.97053	0.130402
G648L
		OD600nm relative to t=0
t in hours		G648L 1	G648L 2	G648L 3		Average	Standard deviation
0		1	1	1		1	0
1		1.33	0.985714	1.09848		1.13807	0.175523
2		1.44	1.17143	1.20455		1.27199	0.146439
3		1.53	1.17143	1.35606		1.3525	0.179312
4		1.72	1.25714	1.46212		1.47975	0.231932
5		1.83	1.3	1.54545		1.55848	0.26524
6		2.15	1.44286	1.75		1.78095	0.354586
7		2.24	1.47143	1.92424		1.87856	0.386317
8		2.39	1.57143	2.16667		2.0427	0.423132

## Sheet: Supplementary Figure 2
	ctPmt4 LMNG-CHS						ctPmt4 DDM
A
	ctPmt4-MIR						scPmt4-MIR
B						C

## Sheet: Supplementary Figure 5B
	FLAG western blot
	Sec61 western blot

## Sheet: Supplementary Figure 11C
	HA western blot
	Sec61 western blot

## Sheet: Supplementary Figure 11D
WT
		OD600nm relative to t=0
t in hours		WT 1	WT 2	WT 3		Mean	Standard deviation
0		1	1	1		1	0
1		1.48819	1.44361	1.59292		1.50824	0.076648
2		2.22047	2.03759	2.15044		2.13617	0.092271
3		3.16535	2.83459	3.19469		3.06488	0.199976
4		4.25984	3.89474	4.19469		4.11642	0.19473
5		5.53543	5.08271	5.39823		5.33879	0.232142
6		9.13386	8.27068	8.74336		8.71597	0.432242
EV
		OD600nm relative to t=0
t in hours		EV 1	EV 2	EV 3		Mean	Standard deviation
0		1	1	1		1	0
1		1.38889	1.40541	1.31126		1.36852	0.0502709
2		2.05556	2	1.66225		1.90594	0.212857
3		2.87037	2.78378	2.62252		2.75889	0.125788
4		3.63889	3.4955	3.4702		3.53486	0.0909743
5		5.30556	5.00901	4.39735		4.90397	0.463124
6		8.07407	7.56757	6.51656		7.38607	0.794464
RRR
		OD600nm relative to t=0
t in hours		RRR 1	RRR 2	RRR 3		Mean	Standard deviation
0		1	1	1		1	0
1		1.65714	1.51429	1.52857		1.56667	0.0786796
2		2.34286	2.08571	2.21429		2.21429	0.128571
3		3.38571	3.05714	3.4		3.28095	0.193956
4		4.84286	4.35714	4.8		4.66667	0.268911
5		6.51429	5.87143	6.5		6.29524	0.367099
6		9.17143	8.8	10.8571		9.60952	1.09631
7		13.8286	13	17.5429		14.7905	2.41937
G648L
		OD600nm relative to t=0
t in hours		G648L 1	G648L 2	G648L 3		Mean	Standard deviation
0		1	1	1		1	0
1		1.76562	1.62963	1.46753		1.62093	0.149237
2		2.5	2.23457	2.16883		2.30113	0.175332
3		3.5	3.28395	3.25974		3.3479	0.13228
4		4.98438	4.5679	4.38961		4.6473	0.305228
5		6.71875	6.25926	6.41558		6.46453	0.233623
6		9.5625	8.88889	9.03896		9.16345	0.35364
7		14.7187	12.9136	12.6753		13.4359	1.11736
